# Supplementary material for: Enhanced Electrocatalytic Oxygen Reduction Reaction of TiO2 Nanotubes by Combining Surface Oxygen Vacancy Engineering and Zr Doping
Source: Nanomaterials (Basel). 2024 Feb 16;14(4):366. doi: 10.3390/nano14040366 (PMC10892297; doi:10.3390/nano14040366)
Supplement: Supplementary file 1 [file nanomaterials-14-00366-s001.zip]

Archive with 1 entries (1 files):
- nanomaterials-2800266-supplementary.pdf
